# Supplementary material for: Knowledge, Attitudes and Practices toward Dengue Fever, Vector Control, and Vaccine Acceptance Among the General Population in Countries from Latin America and Asia Pacific: A Cross-Sectional Study (GEMKAP)
Source: Vaccines (Basel). 2023 Mar 2;11(3):575. doi: 10.3390/vaccines11030575 (PMC10058638; doi:10.3390/vaccines11030575)
Supplement: Supplementary file 1 [file vaccines-11-00575-s001.zip]

Archive with 1 entries (1 files):
- vaccines-2189522-supplementary.pdf
